# Supplementary material for: Impact of biology knowledge on the conservation and management of large pelagic sharks
Source: Sci Rep. 2017 Sep 6;7:10619. doi: 10.1038/s41598-017-09427-3 (PMC5587552; doi:10.1038/s41598-017-09427-3)
Supplement: Supplementary file 2 — A example of two-sex age-structured matrix population model [file 41598_2017_9427_MOESM2_ESM.xls]

## Sheet: Biological parameters (BSH)
Male							Female							Neonates
Longevity	17						Longevity	21						age	M	S	Stable age distribution
Maturity at age	4						Maturity age	6						0	0.244415	0.391581	0.432883
	Linf	K	t0					Linf	K	t0
Growth curve	295.3	0.175	-1.113				Growth curve	310.8	0.13	-1.77
Length(FL)-Length(TL)							Length(PL)-Length(TL)
Weight-Length							Weight-Length
Weight-Mortality							Weight-Mortality
							Litter size	33
							Reproductive cycle	2
age	TL	PL	W	M	S	Stable age distribution	age	TL	PL	W	M	S	Stable age distribution
0	52.2622	37.3188	405.087	0.285314	0.751778		0	63.8836	57.5788	1564.73	0.203517	0.815857
1	91.2803	67.0506	2494.18	0.181125	0.834331	0.115081	1	93.9839	84.8948	5473.09	0.148817	0.861727	0.115081
2	124.034	92.0091	6656.26	0.141711	0.867872	0.0651858	2	120.415	108.881	12211.2	0.121764	0.885357	0.0673263
3	151.53	112.961	12577.9	0.120867	0.886152	0.0384079	3	143.624	129.943	21599.5	0.105584	0.899799	0.0404682
4	174.611	130.549	19703.9	0.108037	0.897595	0.0231068	4	164.003	148.437	33175.5	0.0948431	0.909516	0.0247212
5	193.987	145.313	27472.3	0.0994228	0.90536	0.0140809	5	181.898	164.677	46369.7	0.0872271	0.916469	0.0152648
6	210.252	157.707	35412.9	0.0933082	0.910913	0.00865492	6	197.612	178.937	60611.1	0.0815778	0.921661	0.00949774
7	223.906	168.111	43174.6	0.0887979	0.91503	0.00535243	7	211.41	191.459	75385.4	0.0772482	0.92566	0.00594296
8	235.368	176.845	50519.8	0.0853777	0.918165	0.00332504	8	223.526	202.454	90260.5	0.0738475	0.928813	0.00373478
9	244.989	184.177	57304.3	0.08273	0.9206	0.00207267	9	234.165	212.109	104893	0.0711251	0.931345	0.00235508
10	253.066	190.332	63455.6	0.0806478	0.922519	0.00129542	10	243.507	220.587	119025	0.0689128	0.933408	0.00148911
11	259.847	195.498	68952.9	0.07899	0.924049	0.00081133	11	251.711	228.032	132473	0.0670931	0.935108	0.000943646
12	265.538	199.835	73809.6	0.0776572	0.925282	0.000508983	12	258.914	234.569	145115	0.0655815	0.936523	0.000599076
13	270.316	203.476	78061.4	0.0765774	0.926281	0.000319734	13	265.239	240.309	156882	0.0643156	0.937709	0.0003809
14	274.327	206.532	81756.3	0.0756972	0.927097	0.000201068	14	270.793	245.349	167744	0.0632482	0.93871	0.000242488
15	277.694	209.098	84948.1	0.0749759	0.927766	0.000126555	15	275.67	249.775	177700	0.062343	0.939561	0.000154537
16	280.521	211.252	87691.8	0.0743824	0.928317	7.97128e-05	16	279.953	253.661	186772	0.0615718	0.940285	9.85755e-05
17	282.894	213.06	90040.9			5.02383e-05	17	283.713	257.074	194998	0.060912	0.940906	6.29274e-05
							18	287.015	260.071	202424	0.0603455	0.941439	4.01973e-05
							19	289.915	262.702	209103	0.0598577	0.941899	2.56922e-05
							20	292.461	265.012	215093	0.0594366	0.942295	1.64292e-05
							21	294.696	267.041	220448			1.05103e-05

## Sheet: Matrix elements (BSH)
ρ	0.5
s0	0.391581
age	Sa, m	Sa, f	Fecundity (male)	Fecundity (female)
1	0.834331	0.861727	0	0
2	0.867872	0.885357	0	0
3	0.886152	0.899799	0	0
4	0.897595	0.909516	5.20814	0
5	0.90536	0.916469	5.2532	0
6	0.910913	0.921661	5.28542	12.5335
7	0.91503	0.92566	5.30931	12.5879
8	0.918165	0.928813	5.3275	12.6308
9	0.9206	0.931345	5.34162	12.6652
10	0.922519	0.933408	5.35276	12.6933
11	0.924049	0.935108	5.36164	12.7164
12	0.925282	0.936523	5.36879	12.7356
13	0.926281	0.937709	5.37459	12.7517
14	0.927097	0.93871	5.37932	12.7654
15	0.927766	0.939561	5.38321	12.7769
16	0.928317	0.940285	5.3864	12.7868
17	0	0.940906	0	12.7952
18	**********	0.941439	**********	12.8025
19	**********	0.941899	**********	12.8087
20	**********	0.942295	**********	12.8141
21	**********	0	**********	0

## Sheet: Age-structured matrix (BSH)
0	0	0	0	5.20814	5.2532	5.28542	5.30931	5.3275	5.34162	5.35276	5.36164	5.36879	5.37459	5.37932	5.38321	5.3864	0	0	0	0	0	0	12.5335	12.5879	12.6308	12.6652	12.6933	12.7164	12.7356	12.7517	12.7654	12.7769	12.7868	12.7952	12.8025	12.8087	12.8141	0
0.391581	0	0	0	0	0	0	0	0	0	0	0	0	0	0	0	0	0	0	0	0	0	0	0	0	0	0	0	0	0	0	0	0	0	0	0	0	0	0
0	0.834331	0	0	0	0	0	0	0	0	0	0	0	0	0	0	0	0	0	0	0	0	0	0	0	0	0	0	0	0	0	0	0	0	0	0	0	0	0
0	0	0.867872	0	0	0	0	0	0	0	0	0	0	0	0	0	0	0	0	0	0	0	0	0	0	0	0	0	0	0	0	0	0	0	0	0	0	0	0
0	0	0	0.886152	0	0	0	0	0	0	0	0	0	0	0	0	0	0	0	0	0	0	0	0	0	0	0	0	0	0	0	0	0	0	0	0	0	0	0
0	0	0	0	0.897595	0	0	0	0	0	0	0	0	0	0	0	0	0	0	0	0	0	0	0	0	0	0	0	0	0	0	0	0	0	0	0	0	0	0
0	0	0	0	0	0.90536	0	0	0	0	0	0	0	0	0	0	0	0	0	0	0	0	0	0	0	0	0	0	0	0	0	0	0	0	0	0	0	0	0
0	0	0	0	0	0	0.910913	0	0	0	0	0	0	0	0	0	0	0	0	0	0	0	0	0	0	0	0	0	0	0	0	0	0	0	0	0	0	0	0
0	0	0	0	0	0	0	0.91503	0	0	0	0	0	0	0	0	0	0	0	0	0	0	0	0	0	0	0	0	0	0	0	0	0	0	0	0	0	0	0
0	0	0	0	0	0	0	0	0.918165	0	0	0	0	0	0	0	0	0	0	0	0	0	0	0	0	0	0	0	0	0	0	0	0	0	0	0	0	0	0
0	0	0	0	0	0	0	0	0	0.9206	0	0	0	0	0	0	0	0	0	0	0	0	0	0	0	0	0	0	0	0	0	0	0	0	0	0	0	0	0
0	0	0	0	0	0	0	0	0	0	0.922519	0	0	0	0	0	0	0	0	0	0	0	0	0	0	0	0	0	0	0	0	0	0	0	0	0	0	0	0
0	0	0	0	0	0	0	0	0	0	0	0.924049	0	0	0	0	0	0	0	0	0	0	0	0	0	0	0	0	0	0	0	0	0	0	0	0	0	0	0
0	0	0	0	0	0	0	0	0	0	0	0	0.925282	0	0	0	0	0	0	0	0	0	0	0	0	0	0	0	0	0	0	0	0	0	0	0	0	0	0
0	0	0	0	0	0	0	0	0	0	0	0	0	0.926281	0	0	0	0	0	0	0	0	0	0	0	0	0	0	0	0	0	0	0	0	0	0	0	0	0
0	0	0	0	0	0	0	0	0	0	0	0	0	0	0.927097	0	0	0	0	0	0	0	0	0	0	0	0	0	0	0	0	0	0	0	0	0	0	0	0
0	0	0	0	0	0	0	0	0	0	0	0	0	0	0	0.927766	0	0	0	0	0	0	0	0	0	0	0	0	0	0	0	0	0	0	0	0	0	0	0
0	0	0	0	0	0	0	0	0	0	0	0	0	0	0	0	0.928317	0	0	0	0	0	0	0	0	0	0	0	0	0	0	0	0	0	0	0	0	0	0
0.391581	0	0	0	0	0	0	0	0	0	0	0	0	0	0	0	0	0	0	0	0	0	0	0	0	0	0	0	0	0	0	0	0	0	0	0	0	0	0
0	0	0	0	0	0	0	0	0	0	0	0	0	0	0	0	0	0	0.861727	0	0	0	0	0	0	0	0	0	0	0	0	0	0	0	0	0	0	0	0
0	0	0	0	0	0	0	0	0	0	0	0	0	0	0	0	0	0	0	0.885357	0	0	0	0	0	0	0	0	0	0	0	0	0	0	0	0	0	0	0
0	0	0	0	0	0	0	0	0	0	0	0	0	0	0	0	0	0	0	0	0.899799	0	0	0	0	0	0	0	0	0	0	0	0	0	0	0	0	0	0
0	0	0	0	0	0	0	0	0	0	0	0	0	0	0	0	0	0	0	0	0	0.909516	0	0	0	0	0	0	0	0	0	0	0	0	0	0	0	0	0
0	0	0	0	0	0	0	0	0	0	0	0	0	0	0	0	0	0	0	0	0	0	0.916469	0	0	0	0	0	0	0	0	0	0	0	0	0	0	0	0
0	0	0	0	0	0	0	0	0	0	0	0	0	0	0	0	0	0	0	0	0	0	0	0.921661	0	0	0	0	0	0	0	0	0	0	0	0	0	0	0
0	0	0	0	0	0	0	0	0	0	0	0	0	0	0	0	0	0	0	0	0	0	0	0	0.92566	0	0	0	0	0	0	0	0	0	0	0	0	0	0
0	0	0	0	0	0	0	0	0	0	0	0	0	0	0	0	0	0	0	0	0	0	0	0	0	0.928813	0	0	0	0	0	0	0	0	0	0	0	0	0
0	0	0	0	0	0	0	0	0	0	0	0	0	0	0	0	0	0	0	0	0	0	0	0	0	0	0.931345	0	0	0	0	0	0	0	0	0	0	0	0
0	0	0	0	0	0	0	0	0	0	0	0	0	0	0	0	0	0	0	0	0	0	0	0	0	0	0	0.933408	0	0	0	0	0	0	0	0	0	0	0
0	0	0	0	0	0	0	0	0	0	0	0	0	0	0	0	0	0	0	0	0	0	0	0	0	0	0	0	0.935108	0	0	0	0	0	0	0	0	0	0
0	0	0	0	0	0	0	0	0	0	0	0	0	0	0	0	0	0	0	0	0	0	0	0	0	0	0	0	0	0.936523	0	0	0	0	0	0	0	0	0
0	0	0	0	0	0	0	0	0	0	0	0	0	0	0	0	0	0	0	0	0	0	0	0	0	0	0	0	0	0	0.937709	0	0	0	0	0	0	0	0
0	0	0	0	0	0	0	0	0	0	0	0	0	0	0	0	0	0	0	0	0	0	0	0	0	0	0	0	0	0	0	0.93871	0	0	0	0	0	0	0
0	0	0	0	0	0	0	0	0	0	0	0	0	0	0	0	0	0	0	0	0	0	0	0	0	0	0	0	0	0	0	0	0.939561	0	0	0	0	0	0
0	0	0	0	0	0	0	0	0	0	0	0	0	0	0	0	0	0	0	0	0	0	0	0	0	0	0	0	0	0	0	0	0	0.940285	0	0	0	0	0
0	0	0	0	0	0	0	0	0	0	0	0	0	0	0	0	0	0	0	0	0	0	0	0	0	0	0	0	0	0	0	0	0	0	0.940906	0	0	0	0
0	0	0	0	0	0	0	0	0	0	0	0	0	0	0	0	0	0	0	0	0	0	0	0	0	0	0	0	0	0	0	0	0	0	0	0.941439	0	0	0
0	0	0	0	0	0	0	0	0	0	0	0	0	0	0	0	0	0	0	0	0	0	0	0	0	0	0	0	0	0	0	0	0	0	0	0	0.941899	0	0
0	0	0	0	0	0	0	0	0	0	0	0	0	0	0	0	0	0	0	0	0	0	0	0	0	0	0	0	0	0	0	0	0	0	0	0	0	0.942295	0

## Sheet: Biological parameters (SMA)
Male							Female							Neonates
Longevity	23						Longevity	38						age	M	S	Stable age distribution
Maturity at age	3						Maturity age	17						0	0.16363	0.424528	0.195143
	Linf	K	t0					Linf	K	t0
Growth curve	253.3	0.125	-2.66				Growth curve	325.29	0.076	-3.18
Length(FL)-Length(TL)							Length(PL)-Length(TL)
Weight-Length							Weight-Length
Weight-Mortality							Weight-Mortality
							Litter size	11.1
							Reproductive cycle	2
age	FL	TL	W	M	S	Stable age distribution	age	FL	TL	W	M	S	Stable age distribution
0	71.6513	76.8896	4373.62	0.157398	0.854364		0		69.8373	3224.44	0.169862	0.843781
1	92.9956	100.765	9435.39	0.129873	0.878207	0.0747777	1		88.5323	6379.17	0.143225	0.866559	0.0747777
2	111.832	121.834	16189.1	0.113476	0.892726	0.0592762	2		105.859	10667.2	0.12595	0.881659	0.05849
3	128.455	140.428	24244.3	0.102579	0.902507	0.047765	3		121.918	16013.5	0.113786	0.892449	0.0465473
4	143.124	156.837	33195.1	0.094829	0.909528	0.038911	4		136.801	22303.4	0.104741	0.900558	0.0374964
5	156.07	171.318	42670.4	0.0890591	0.914792	0.0319448	5		150.596	29402.3	0.0977496	0.906876	0.0304798
6	167.495	184.098	52355.8	0.0846192	0.918862	0.0263775	6		163.381	37168	0.0921865	0.911935	0.0249501
7	177.578	195.375	61998.8	0.0811174	0.922085	0.0218774	7		175.23	45460.4	0.08766	0.916072	0.0205375
8	186.475	205.328	71406.4	0.0783025	0.924685	0.0182087	8		186.212	54146.2	0.0839108	0.919513	0.016982
9	194.327	214.111	80437.7	0.0760055	0.926811	0.0151979	9		196.39	63102.8	0.0807603	0.922415	0.0140948
10	201.257	221.862	88996.3	0.0741083	0.928571	0.0127141	10		205.823	72219.8	0.0780811	0.924889	0.0117354
11	207.372	228.702	97021.6	0.0725259	0.930042	0.0106565	11		214.566	81399.9	0.0757799	0.92702	0.00979711
12	212.769	234.739	104481	0.0711951	0.93128	0.00894598	12		222.67	90559	0.0737865	0.92887	0.00819783
13	217.531	240.066	111365	0.0700685	0.93233	0.00752004	13		230.18	99625.3	0.0720473	0.930487	0.0068733
14	221.734	244.768	117679	0.0691092	0.933225	0.00632851	14		237.14	108539	0.0705202	0.931909	0.00577281
15	225.443	248.916	123439	0.0682884	0.933991	0.00533088	15		243.591	117250	0.0691722	0.933166	0.00485593
16	228.717	252.578	128672	0.0675832	0.93465	0.00449421	16		249.57	125721	0.0679764	0.934282	0.00409019
17	231.605	255.809	133407	0.0669753	0.935218	0.00379153	17		255.112	133918	0.0669114	0.935278	0.00344932
18	234.154	258.66	137679	0.0664497	0.93571	0.00320066	18		260.248	141821	0.0659592	0.936169	0.00291196
19	236.404	261.177	141522	0.0659939	0.936137	0.00270329	19		265.008	149411	0.0651051	0.936969	0.00246066
20	238.389	263.398	144970	0.065598	0.936507	0.00228425	20		269.419	156677	0.0643367	0.937689	0.00208108
21	240.141	265.357	148058	0.0652532	0.93683	0.00193093	21		273.508	163615	0.0636436	0.938339	0.0017614
22	241.688	267.087	150818	0.0649526	0.937112	0.00163282	22		277.298	170220	0.0630169	0.938928	0.00149187
23	243.052	268.613	153282			0.00138115	23		280.81	176496	0.0624491	0.939461	0.00126437
							24		284.065	182445	0.0619337	0.939945	0.00107217
							25		287.082	188074	0.061465	0.940386	0.000909659
							26		289.878	193392	0.061038	0.940787	0.000772141
							27		292.47	198407	0.0606486	0.941154	0.000655692
							28		294.872	203130	0.060293	0.941489	0.000557022
							29		297.098	207572	0.0599677	0.941795	0.000473368
							30		299.161	211745	0.0596701	0.942075	0.000402408
							31		301.073	215662	0.0593973	0.942332	0.000342188
							32		302.846	219334	0.0591471	0.942568	0.000291058
							33		304.488	222773	0.0589175	0.942785	0.000247631
							34		306.011	225992	0.0587066	0.942983	0.000210731
							35		307.422	229002	0.0585127	0.943166	0.000179368
							36		308.729	231815	0.0583344	0.943334	0.000152702
							37		309.941	234442	0.0581703	0.943489	0.000130023
							38		311.064	236894			0.000110731

## Sheet: Matrix elements (SMA)
ρ	0.5
s0	0.424528
age	Sa, m	Sa, f	Fecundity (male)	Fecundity (female)
1	0.878207	0.866559	0	0
2	0.892726	0.881659	0	0
3	0.902507	0.892449	0.386518	0
4	0.909528	0.900558	0.389525	0
5	0.914792	0.906876	0.391779	0
6	0.918862	0.911935	0.393522	0
7	0.922085	0.916072	0.394902	0
8	0.924685	0.919513	0.396016	0
9	0.926811	0.922415	0.396926	0
10	0.928571	0.924889	0.39768	0
11	0.930042	0.92702	0.39831	0
12	0.93128	0.92887	0.39884	0
13	0.93233	0.930487	0.39929	0
14	0.933225	0.931909	0.399673	0
15	0.933991	0.933166	0.400001	0
16	0.93465	0.934282	0.400283	0
17	0.935218	0.935278	0.400527	4.99052
18	0.93571	0.936169	0.400737	4.99527
19	0.936137	0.936969	0.40092	4.99954
20	0.936507	0.937689	0.401079	5.00338
21	0.93683	0.938339	0.401217	5.00685
22	0.937112	0.938928	0.401338	5.00999
23	0	0.939461	0	5.01284
24	*************	0.939945	*************	5.01542
25	*************	0.940386	*************	5.01777
26	*************	0.940787	*************	5.01991
27	*************	0.941154	*************	5.02187
28	*************	0.941489	*************	5.02366
29	*************	0.941795	*************	5.02529
30	*************	0.942075	*************	5.02679
31	*************	0.942332	*************	5.02816
32	*************	0.942568	*************	5.02942
33	*************	0.942785	*************	5.03057
34	*************	0.942983	*************	5.03163
35	*************	0.943166	*************	5.03261
36	*************	0.943334	*************	5.0335
37	*************	0.943489	*************	5.03433
38	*************	0	*************	0

## Sheet: Age-structured matrix (SMA)
0	0	0	0.386518	0.389525	0.391779	0.393522	0.394902	0.396016	0.396926	0.39768	0.39831	0.39884	0.39929	0.399673	0.400001	0.400283	0.400527	0.400737	0.40092	0.401079	0.401217	0.401338	0	0	0	0	0	0	0	0	0	0	0	0	0	0	0	0	0	4.99052	4.99527	4.99954	5.00338	5.00685	5.00999	5.01284	5.01542	5.01777	5.01991
0.424528	0	0	0	0	0	0	0	0	0	0	0	0	0	0	0	0	0	0	0	0	0	0	0	0	0	0	0	0	0	0	0	0	0	0	0	0	0	0	0	0	0	0	0	0	0	0	0	0	0
0	0.878207	0	0	0	0	0	0	0	0	0	0	0	0	0	0	0	0	0	0	0	0	0	0	0	0	0	0	0	0	0	0	0	0	0	0	0	0	0	0	0	0	0	0	0	0	0	0	0	0
0	0	0.892726	0	0	0	0	0	0	0	0	0	0	0	0	0	0	0	0	0	0	0	0	0	0	0	0	0	0	0	0	0	0	0	0	0	0	0	0	0	0	0	0	0	0	0	0	0	0	0
0	0	0	0.902507	0	0	0	0	0	0	0	0	0	0	0	0	0	0	0	0	0	0	0	0	0	0	0	0	0	0	0	0	0	0	0	0	0	0	0	0	0	0	0	0	0	0	0	0	0	0
0	0	0	0	0.909528	0	0	0	0	0	0	0	0	0	0	0	0	0	0	0	0	0	0	0	0	0	0	0	0	0	0	0	0	0	0	0	0	0	0	0	0	0	0	0	0	0	0	0	0	0
0	0	0	0	0	0.914792	0	0	0	0	0	0	0	0	0	0	0	0	0	0	0	0	0	0	0	0	0	0	0	0	0	0	0	0	0	0	0	0	0	0	0	0	0	0	0	0	0	0	0	0
0	0	0	0	0	0	0.918862	0	0	0	0	0	0	0	0	0	0	0	0	0	0	0	0	0	0	0	0	0	0	0	0	0	0	0	0	0	0	0	0	0	0	0	0	0	0	0	0	0	0	0
0	0	0	0	0	0	0	0.922085	0	0	0	0	0	0	0	0	0	0	0	0	0	0	0	0	0	0	0	0	0	0	0	0	0	0	0	0	0	0	0	0	0	0	0	0	0	0	0	0	0	0
0	0	0	0	0	0	0	0	0.924685	0	0	0	0	0	0	0	0	0	0	0	0	0	0	0	0	0	0	0	0	0	0	0	0	0	0	0	0	0	0	0	0	0	0	0	0	0	0	0	0	0
0	0	0	0	0	0	0	0	0	0.926811	0	0	0	0	0	0	0	0	0	0	0	0	0	0	0	0	0	0	0	0	0	0	0	0	0	0	0	0	0	0	0	0	0	0	0	0	0	0	0	0
0	0	0	0	0	0	0	0	0	0	0.928571	0	0	0	0	0	0	0	0	0	0	0	0	0	0	0	0	0	0	0	0	0	0	0	0	0	0	0	0	0	0	0	0	0	0	0	0	0	0	0
0	0	0	0	0	0	0	0	0	0	0	0.930042	0	0	0	0	0	0	0	0	0	0	0	0	0	0	0	0	0	0	0	0	0	0	0	0	0	0	0	0	0	0	0	0	0	0	0	0	0	0
0	0	0	0	0	0	0	0	0	0	0	0	0.93128	0	0	0	0	0	0	0	0	0	0	0	0	0	0	0	0	0	0	0	0	0	0	0	0	0	0	0	0	0	0	0	0	0	0	0	0	0
0	0	0	0	0	0	0	0	0	0	0	0	0	0.93233	0	0	0	0	0	0	0	0	0	0	0	0	0	0	0	0	0	0	0	0	0	0	0	0	0	0	0	0	0	0	0	0	0	0	0	0
0	0	0	0	0	0	0	0	0	0	0	0	0	0	0.933225	0	0	0	0	0	0	0	0	0	0	0	0	0	0	0	0	0	0	0	0	0	0	0	0	0	0	0	0	0	0	0	0	0	0	0
0	0	0	0	0	0	0	0	0	0	0	0	0	0	0	0.933991	0	0	0	0	0	0	0	0	0	0	0	0	0	0	0	0	0	0	0	0	0	0	0	0	0	0	0	0	0	0	0	0	0	0
0	0	0	0	0	0	0	0	0	0	0	0	0	0	0	0	0.93465	0	0	0	0	0	0	0	0	0	0	0	0	0	0	0	0	0	0	0	0	0	0	0	0	0	0	0	0	0	0	0	0	0
0	0	0	0	0	0	0	0	0	0	0	0	0	0	0	0	0	0.935218	0	0	0	0	0	0	0	0	0	0	0	0	0	0	0	0	0	0	0	0	0	0	0	0	0	0	0	0	0	0	0	0
0	0	0	0	0	0	0	0	0	0	0	0	0	0	0	0	0	0	0.93571	0	0	0	0	0	0	0	0	0	0	0	0	0	0	0	0	0	0	0	0	0	0	0	0	0	0	0	0	0	0	0
0	0	0	0	0	0	0	0	0	0	0	0	0	0	0	0	0	0	0	0.936137	0	0	0	0	0	0	0	0	0	0	0	0	0	0	0	0	0	0	0	0	0	0	0	0	0	0	0	0	0	0
0	0	0	0	0	0	0	0	0	0	0	0	0	0	0	0	0	0	0	0	0.936507	0	0	0	0	0	0	0	0	0	0	0	0	0	0	0	0	0	0	0	0	0	0	0	0	0	0	0	0	0
0	0	0	0	0	0	0	0	0	0	0	0	0	0	0	0	0	0	0	0	0	0.93683	0	0	0	0	0	0	0	0	0	0	0	0	0	0	0	0	0	0	0	0	0	0	0	0	0	0	0	0
0	0	0	0	0	0	0	0	0	0	0	0	0	0	0	0	0	0	0	0	0	0	0.937112	0	0	0	0	0	0	0	0	0	0	0	0	0	0	0	0	0	0	0	0	0	0	0	0	0	0	0
0.424528	0	0	0	0	0	0	0	0	0	0	0	0	0	0	0	0	0	0	0	0	0	0	0	0	0	0	0	0	0	0	0	0	0	0	0	0	0	0	0	0	0	0	0	0	0	0	0	0	0
0	0	0	0	0	0	0	0	0	0	0	0	0	0	0	0	0	0	0	0	0	0	0	0	0.866559	0	0	0	0	0	0	0	0	0	0	0	0	0	0	0	0	0	0	0	0	0	0	0	0	0
0	0	0	0	0	0	0	0	0	0	0	0	0	0	0	0	0	0	0	0	0	0	0	0	0	0.881659	0	0	0	0	0	0	0	0	0	0	0	0	0	0	0	0	0	0	0	0	0	0	0	0
0	0	0	0	0	0	0	0	0	0	0	0	0	0	0	0	0	0	0	0	0	0	0	0	0	0	0.892449	0	0	0	0	0	0	0	0	0	0	0	0	0	0	0	0	0	0	0	0	0	0	0
0	0	0	0	0	0	0	0	0	0	0	0	0	0	0	0	0	0	0	0	0	0	0	0	0	0	0	0.900558	0	0	0	0	0	0	0	0	0	0	0	0	0	0	0	0	0	0	0	0	0	0
0	0	0	0	0	0	0	0	0	0	0	0	0	0	0	0	0	0	0	0	0	0	0	0	0	0	0	0	0.906876	0	0	0	0	0	0	0	0	0	0	0	0	0	0	0	0	0	0	0	0	0
0	0	0	0	0	0	0	0	0	0	0	0	0	0	0	0	0	0	0	0	0	0	0	0	0	0	0	0	0	0.911935	0	0	0	0	0	0	0	0	0	0	0	0	0	0	0	0	0	0	0	0
0	0	0	0	0	0	0	0	0	0	0	0	0	0	0	0	0	0	0	0	0	0	0	0	0	0	0	0	0	0	0.916072	0	0	0	0	0	0	0	0	0	0	0	0	0	0	0	0	0	0	0
0	0	0	0	0	0	0	0	0	0	0	0	0	0	0	0	0	0	0	0	0	0	0	0	0	0	0	0	0	0	0	0.919513	0	0	0	0	0	0	0	0	0	0	0	0	0	0	0	0	0	0
0	0	0	0	0	0	0	0	0	0	0	0	0	0	0	0	0	0	0	0	0	0	0	0	0	0	0	0	0	0	0	0	0.922415	0	0	0	0	0	0	0	0	0	0	0	0	0	0	0	0	0
0	0	0	0	0	0	0	0	0	0	0	0	0	0	0	0	0	0	0	0	0	0	0	0	0	0	0	0	0	0	0	0	0	0.924889	0	0	0	0	0	0	0	0	0	0	0	0	0	0	0	0
0	0	0	0	0	0	0	0	0	0	0	0	0	0	0	0	0	0	0	0	0	0	0	0	0	0	0	0	0	0	0	0	0	0	0.92702	0	0	0	0	0	0	0	0	0	0	0	0	0	0	0
0	0	0	0	0	0	0	0	0	0	0	0	0	0	0	0	0	0	0	0	0	0	0	0	0	0	0	0	0	0	0	0	0	0	0	0.92887	0	0	0	0	0	0	0	0	0	0	0	0	0	0
0	0	0	0	0	0	0	0	0	0	0	0	0	0	0	0	0	0	0	0	0	0	0	0	0	0	0	0	0	0	0	0	0	0	0	0	0.930487	0	0	0	0	0	0	0	0	0	0	0	0	0
0	0	0	0	0	0	0	0	0	0	0	0	0	0	0	0	0	0	0	0	0	0	0	0	0	0	0	0	0	0	0	0	0	0	0	0	0	0.931909	0	0	0	0	0	0	0	0	0	0	0	0
0	0	0	0	0	0	0	0	0	0	0	0	0	0	0	0	0	0	0	0	0	0	0	0	0	0	0	0	0	0	0	0	0	0	0	0	0	0	0.933166	0	0	0	0	0	0	0	0	0	0	0
0	0	0	0	0	0	0	0	0	0	0	0	0	0	0	0	0	0	0	0	0	0	0	0	0	0	0	0	0	0	0	0	0	0	0	0	0	0	0	0.934282	0	0	0	0	0	0	0	0	0	0
0	0	0	0	0	0	0	0	0	0	0	0	0	0	0	0	0	0	0	0	0	0	0	0	0	0	0	0	0	0	0	0	0	0	0	0	0	0	0	0	0.935278	0	0	0	0	0	0	0	0	0
0	0	0	0	0	0	0	0	0	0	0	0	0	0	0	0	0	0	0	0	0	0	0	0	0	0	0	0	0	0	0	0	0	0	0	0	0	0	0	0	0	0.936169	0	0	0	0	0	0	0	0
0	0	0	0	0	0	0	0	0	0	0	0	0	0	0	0	0	0	0	0	0	0	0	0	0	0	0	0	0	0	0	0	0	0	0	0	0	0	0	0	0	0	0.936969	0	0	0	0	0	0	0
0	0	0	0	0	0	0	0	0	0	0	0	0	0	0	0	0	0	0	0	0	0	0	0	0	0	0	0	0	0	0	0	0	0	0	0	0	0	0	0	0	0	0	0.937689	0	0	0	0	0	0
0	0	0	0	0	0	0	0	0	0	0	0	0	0	0	0	0	0	0	0	0	0	0	0	0	0	0	0	0	0	0	0	0	0	0	0	0	0	0	0	0	0	0	0	0.938339	0	0	0	0	0
0	0	0	0	0	0	0	0	0	0	0	0	0	0	0	0	0	0	0	0	0	0	0	0	0	0	0	0	0	0	0	0	0	0	0	0	0	0	0	0	0	0	0	0	0	0.938928	0	0	0	0
0	0	0	0	0	0	0	0	0	0	0	0	0	0	0	0	0	0	0	0	0	0	0	0	0	0	0	0	0	0	0	0	0	0	0	0	0	0	0	0	0	0	0	0	0	0	0.939461	0	0	0
0	0	0	0	0	0	0	0	0	0	0	0	0	0	0	0	0	0	0	0	0	0	0	0	0	0	0	0	0	0	0	0	0	0	0	0	0	0	0	0	0	0	0	0	0	0	0	0.939945	0	0
0	0	0	0	0	0	0	0	0	0	0	0	0	0	0	0	0	0	0	0	0	0	0	0	0	0	0	0	0	0	0	0	0	0	0	0	0	0	0	0	0	0	0	0	0	0	0	0	0.940386	0
0	0	0	0	0	0	0	0	0	0	0	0	0	0	0	0	0	0	0	0	0	0	0	0	0	0	0	0	0	0	0	0	0	0	0	0	0	0	0	0	0	0	0	0	0	0	0	0	0	0.940787
0	0	0	0	0	0	0	0	0	0	0	0	0	0	0	0	0	0	0	0	0	0	0	0	0	0	0	0	0	0	0	0	0	0	0	0	0	0	0	0	0	0	0	0	0	0	0	0	0	0
0	0	0	0	0	0	0	0	0	0	0	0	0	0	0	0	0	0	0	0	0	0	0	0	0	0	0	0	0	0	0	0	0	0	0	0	0	0	0	0	0	0	0	0	0	0	0	0	0	0
0	0	0	0	0	0	0	0	0	0	0	0	0	0	0	0	0	0	0	0	0	0	0	0	0	0	0	0	0	0	0	0	0	0	0	0	0	0	0	0	0	0	0	0	0	0	0	0	0	0
0	0	0	0	0	0	0	0	0	0	0	0	0	0	0	0	0	0	0	0	0	0	0	0	0	0	0	0	0	0	0	0	0	0	0	0	0	0	0	0	0	0	0	0	0	0	0	0	0	0
0	0	0	0	0	0	0	0	0	0	0	0	0	0	0	0	0	0	0	0	0	0	0	0	0	0	0	0	0	0	0	0	0	0	0	0	0	0	0	0	0	0	0	0	0	0	0	0	0	0
0	0	0	0	0	0	0	0	0	0	0	0	0	0	0	0	0	0	0	0	0	0	0	0	0	0	0	0	0	0	0	0	0	0	0	0	0	0	0	0	0	0	0	0	0	0	0	0	0	0
0	0	0	0	0	0	0	0	0	0	0	0	0	0	0	0	0	0	0	0	0	0	0	0	0	0	0	0	0	0	0	0	0	0	0	0	0	0	0	0	0	0	0	0	0	0	0	0	0	0
0	0	0	0	0	0	0	0	0	0	0	0	0	0	0	0	0	0	0	0	0	0	0	0	0	0	0	0	0	0	0	0	0	0	0	0	0	0	0	0	0	0	0	0	0	0	0	0	0	0
0	0	0	0	0	0	0	0	0	0	0	0	0	0	0	0	0	0	0	0	0	0	0	0	0	0	0	0	0	0	0	0	0	0	0	0	0	0	0	0	0	0	0	0	0	0	0	0	0	0
0	0	0	0	0	0	0	0	0	0	0	0	0	0	0	0	0	0	0	0	0	0	0	0	0	0	0	0	0	0	0	0	0	0	0	0	0	0	0	0	0	0	0	0	0	0	0	0	0	0
0	0	0	0	0	0	0	0	0	0	0	0	0	0	0	0	0	0	0	0	0	0	0	0	0	0	0	0	0	0	0	0	0	0	0	0	0	0	0	0	0	0	0	0	0	0	0	0	0	0
[truncated: 12 more columns]
